# Supplementary material for: Measurement properties of the EQ-5D-5L in sub-health: evidence based on primary health care workers in China
Source: Health Qual Life Outcomes. 2023 Mar 8;21:22. doi: 10.1186/s12955-023-02105-1 (PMC9996950; doi:10.1186/s12955-023-02105-1)
Supplement: Supplementary file 2 — Additional file 2. Convergent and known-groups validity of 5L utility score and EQ-VAS score in subgroups divided by different regions of China. [file 12955_2023_2105_MOESM2_ESM.xlsx]

## Sheet: convergent validity
	Convergent validity of the EQ-5D-5L utility score and EQ-VAS score in different groups divided by regions of China
	EQ-5D-5L	SHMS V1.0		Spearman’s correlation coefficient
			All regions	Easten Region	Central Region	Western Region	Northeast Region
	EQ-5D-5L utility score	SHMS V1.0 total score	0.230**	0.176**	0.277**	0.264**	0.157*
		SHMS V1.0 PS score	0.227**	0.205**	0.260**	0.252**	0.097
		SHMS V1.0 MS score	0.202**	0.131**	0.233**	0.244**	0.229**
		SHMS V1.0 SS score	0.138**	0.104**	0.186**	0.132**	0.099
	EQ-VAS	SHMS V1.0 total score	0.307**	0.279**	0.275**	0.317**	0.467**
		SHMS V1.0 PS score	0.267**	0.249**	0.214**	0.278**	0.452**
		SHMS V1.0 MS score	0.282**	0.234**	0.267**	0.300**	0.432**
		SHMS V1.0 SS score	0.219**	0.234**	0.203**	0.180**	0.299**
	Note: ** p<0.01, * p<0.05
	The correlations between similar dimensions from SHMS V1.0 and EQ-5D-5L in different groups divided by regions of China
	SHMS V1.0	EQ-5D-5L	Spearman’s Correlation coefficient
			All regions	Easten Region	Central Region	Western Region	Northeast Region
	Organic function (P2)	Pain/discomfort	-0.185**	-0.169**	-0.237**	-0.193**	0.000
	Physical mobility function (P3)	Mobility	-0.099**	-0.090**	-0.183**	-0.013	-0.109
	Physical mobility function (P3)	Pain/discomfort	-0.185**	-0.179**	-0.194**	-0.194**	-0.145
	Vitality (P4)	Usual activities	-0.056*	-0.065	-0.113**	0.009	-
	Psychosocial symptom (M2)	Anxiety/depression	-0.208**	-0.141**	-0.223**	-0.258**	-0.302**
	Note: ** p<0.01, * p<0.05

## Sheet: known-groups validity
	EQ-5D-5L utility score													EQ-5D-5L utility score						EQ-5D-5L utility score						EQ-5D-5L utility score						EQ-5D-5L utility score
		All regions		Eastern region		Central region		Western region		Northeast region				Eastern region						Central region						Western region						Northeast region
		n(%)	Mean rank	n(%)	Mean rank	n(%)	Mean rank	n(%)	Mean rank	n(%)	Mean rank			Pairwise comparisons of EQ-5D-5L utility score in known groups divided by overall health status						Pairwise comparisons of EQ-5D-5L utility score in known groups divided by overall health status						Pairwise comparisons of EQ-5D-5L utility score in known groups divided by overall health status						overall health status: Multiple comparisons are not performed because the overall test does not show significant differences across samples.
	overall health status													Different health status groups		Test Statistic	Std. Error			Different health status groups		Test Statistic	Std. Error			Different health status groups		Test Statistic	Std. Error
	Health	584(28.3)	1158.43	27(3.8)	297.722	17(3.2)	157.324	38(5.8)	242.224	5(3.2)	60.9			I	J					I	J					I	J
	Mild sub-health	514(24.9)	1077.72	44(6.1)	284.705	23(4.3)	250.717	48(7.3)	283.802	8(5.1)	73.125			Illness	Severe sub-health	-13.018	40.7386			Illness	Severe sub-health	-93.394	40.5598			Illness	Severe sub-health	-41.578	32.6532
	Moderate sub-health	755(36.6)	957.89	262(36.6)	342.057	207(38.9)	237.159	254(38.7)	308.47	32(20.3)	77.7656				Moderate sub-health	-44.335	33.6823				Moderate sub-health	-79.836	31.994				Moderate sub-health	-66.247	26.1561
	Severe sub-health	123(6.0)	885.49	167(23.3)	374.213	121(22.7)	276.781	189(28.8)	350.627	37(23.4)	74.7703				Mild sub-health	-76.490	34.5658				Mild sub-health	-119.457*	32.8456				Mild sub-health	-108.403**	26.735
	Illness	87(4.2)	763.44	216(30.2)	388.926	164(30.8)	309.479	128(19.5)	380.516	76(48.1)	84.4276				Health	-91.204	34.0157				Health	-152.155*	32.3108				Health	-138.292**	27.7809
	Total	2063(100)		716(100)		532(100.0)		657(100.0)		158(100.0)				Severe sub-health	Moderate sub-health	-57.353	27.15			Severe sub-health	Moderate sub-health	-13.558	27.8721			Severe sub-health	Moderate sub-health	-24.668	23.6677
	Kruskal-Wallis H	103.432		23.456		43.672		40.654		4.8					Mild sub-health	-89.508*	28.2385				Mild sub-health	-26.064	28.8456				Mild sub-health	-66.825	24.3059
	p value	0		0.000102634		7.50473e-09		3.17012e-08		0.308488					Health	-104.221**	27.5625				Health	-58.761	28.2351				Health	-96.713**	25.4519
	physical health status													Moderate sub-health	Mild sub-health	-32.155	16.5008			Moderate sub-health	Mild sub-health	-39.621	14.5115			Moderate sub-health	Mild sub-health	-42.156*	14.4459
	Health	726(35.2)	1122.88	24(3.4)	287.292	18(3.4)	186.167	32(4.9)	225.719	5(3.2)	76.2				Health	-46.869*	15.3152				Health	-72.319*	13.2567				Health	-72.045**	16.3004
	Mild sub-health	528(25.6)	1097.71	40(5.6)	261.288	28(5.3)	190.946	52(7.9)	263.327	7(4.4)	59.9286			Mild sub-health	Health	-14.713	17.1712			Mild sub-health	Health	-32.698	15.1972			Mild sub-health	Health	-29.889	17.2141
	Moderate sub-health	603(29.2)	952.81	220(30.7)	336.136	155(29.1)	236.558	197(30.0)	308.109	31(19.6)	76.7742			Note: **p<0.01, *p<0.05 (Significance values have been adjusted by the Bonferroni correction for multiple tests.)						Note: *p<0.01, and the remaining p values are all greater than 0.05 (Significance values have been adjusted by the Bonferroni correction for multiple tests.)						Note: **p<0.01, *p<0.05 (Significance values have been adjusted by the Bonferroni correction for multiple tests.)
	Severe sub-health	127(6.2)	780.91	181(25.3)	378.246	126(23.7)	283.151	189(28.8)	355.701	32(20.3)	80.9062
	Illness	79(3.8)	765.76	251(35.1)	386.163	205(38.5)	296.278	187(28.5)	359.957	83(52.5)	81.8253
	Total	2063(100)		716(100)		532(100.0)		657(100.0)		158(100.0)				EQ-5D-5L utility score						EQ-5D-5L utility score						EQ-5D-5L utility score						EQ-5D-5L utility score
	Kruskal-Wallis H	113.093		31.415		39.281		42.697		3.46				Eastern region						Central region						Western region						Northeast region
	p value	0		0.000102634		6.09522e-08		1.19597e-08		0.483939				Pairwise comparisons of EQ-5D-5L utility score in known groups divided by physical health status						Pairwise comparisons of EQ-5D-5L utility score in known groups divided by physical health status						Pairwise comparisons of EQ-5D-5L utility score in known groups divided by physical health status						physical health status: Multiple comparisons are not performed because the overall test does not show significant differences across samples.
	mental health status													Different health status groups		Test Statistic	Std. Error			Different health status groups		Test Statistic	Std. Error			Different health status groups		Test Statistic	Std. Error
	Health	488(23.7)	1154.32	24(3.4)	290.812	21(3.9)	162.19	50(7.6)	250.83	3(1.9)	63.6667			I	J					I	J					I	J
	Mild sub-health	438(21.2)	1078.23	73(10.2)	325.178	49(9.2)	241.653	74(11.3)	277.703	12(7.6)	52.9167			Illness	Severe sub-health	-26.004	43.0269			Illness	Severe sub-health	-4.780	38.3105			Illness	Severe sub-health	-37.608	33.7872
	Moderate sub-health	83140.3)	1001.35	289(40.4)	356.689	223(41.9)	247.253	279(42.5)	321.507	40(25.3)	82.2125				Moderate sub-health	-48.845	35.8231				Moderate sub-health	-50.391	31.5773				Moderate sub-health	-82.39*	28.6615
	Severe sub-health	208(10.1)	896.08	152(21.2)	350.97	107(20.1)	297.093	144(21.9)	354.372	35(22.2)	77.0429				Mild sub-health	-90.954	36.2008				Mild sub-health	-96.984*	31.9532				Mild sub-health	-129.982**	28.7462
	Illness	98(4.8)	764.03	178(24.9)	390.663	132(24.8)	300.034	110(16.7)	384.832	68(43.0)	84.5588				Health	-98.872	35.6049				Health	-110.111**	31.1741				Health	-134.238**	28.7684
	Total	2063(100)		716(100)		532(100.0)		657(100.0)		158(100.0)				Severe sub-health	Moderate sub-health	-74.849	28.6438			Severe sub-health	Moderate sub-health	-45.612	26.0397			Severe sub-health	Moderate sub-health	-44.782	23.4452
	Kruskal-Wallis H	87.543		13.854		36.686		42.076		11.419					Mild sub-health	-116.958**	29.1147				Mild sub-health	-92.204**	26.4942				Mild sub-health	-92.374**	23.5486
	p value	0		0.00777698		2.09104e-07		1.60902e-08		0.0222354					Health	-124.876**	28.3704				Health	-105.332**	25.5492				Health	-96.63**	23.5758
	social health status													Moderate sub-health	Mild sub-health	-42.109	16.7227			Moderate sub-health	Mild sub-health	-46.593*	15.211			Moderate sub-health	Mild sub-health	-47.592**	15.3115
	Health	367(17.8)	1123.47	44(6.1)	336.023	23(4.3)	198.326	54(8.2)	297.963	6(3.8)	53.0833				Health	-50.027*	15.3903				Health	-59.720**	13.4978				Health	-51.848**	15.3533
	Mild sub-health	510(24.7)	1072.76	65(9.1)	307.631	61(11.5)	235.869	75(11.4)	295.093	10(6.3)	63.45			Mild sub-health	Health	-7.917	16.2499			Mild sub-health	Health	-13.127	14.3551			Mild sub-health	Health	-4.256	15.5107
	Moderate sub-health	848(41.1)	1019.71	295(41.2)	355.837	214(40.2)	258.367	289(44.0)	325.519	50(31.6)	84.01			Note: **p<0.01, *p<0.05 (Significance values have been adjusted by the Bonferroni correction for multiple tests.)						Note: **p<0.01, *p<0.05 (Significance values have been adjusted by the Bonferroni correction for multiple tests.)						Note: **p<0.01, *p<0.05 (Significance values have been adjusted by the Bonferroni correction for multiple tests.)
	Severe sub-health	211(10.2)	901.4	169(23.6)	370.163	135(25.4)	279.63	162(24.7)	347.491	44(27.8)	76.7045
	Illness	127(6.2)	903.02	143(20.0)	380.248	99(18.6)	300.889	77(11.7)	357.955	48(30.4)	84.0104
	Total	2063(100)		716(100.0)		532(100.0)		657(100.0)		158(100.0)				EQ-5D-5L utility score						EQ-5D-5L utility score						EQ-5D-5L utility score						EQ-5D-5L utility score
	Kruskal-Wallis H	43.000		10.196		19.815		11.572		9.054				Eastern region						Central region						Western region						Northeast region
	p value	0		0.0372495		0.000543283		0.0208356		0.0597689				Pairwise comparisons of EQ-5D-5L utility score in known groups divided by mental health status						Pairwise comparisons of EQ-5D-5L utility score in known groups divided by mental health status						Pairwise comparisons of EQ-5D-5L utility score in known groups divided by mental health status						Pairwise comparisons of EQ-5D-5L utility score in known groups divided by mental health status
														Different health status groups		Test Statistic	Std. Error			Different health status groups		Test Statistic	Std. Error			Different health status groups		Test Statistic	Std. Error			Different health status groups		Test Statistic	Std. Error
	EQ-VAS score													I	J					I	J					I	J					I	J
		All regions		Eastern region		Central region		Western region		Northeast region				Illness	Severe sub-health	-34.365	39.2107			Illness	Severe sub-health	-79.462	33.0747			Illness	Severe sub-health	-26.873	27.5296			Illness	Severe sub-health	-10.750	20.4649
		n(%)	Mean rank	n(%)	Mean rank	n(%)	Mean rank	n(%)	Mean rank	n(%)	Mean rank				Moderate sub-health	-65.876	35.4				Moderate sub-health	-85.063*	28.9459				Moderate sub-health	-70.677*	23.0941				Moderate sub-health	-18.546	18.9784
	overall health status														Mild sub-health	-60.158	36.6028				Mild sub-health	-134.903**	30.2662				Mild sub-health	-103.541**	24.6845				Mild sub-health	-13.376	19.0727
	Health	584(28.3)	1235.16	27(3.8)	210.204	17(3.2)	201.676	38(5.8)	206.382	5(3.2)	46.5				Health	-99.850	36.2364				Health	-137.844**	29.7923				Health	-134.002**	25.6489				Health	-20.892	18.7038
	Mild sub-health	514(24.9)	1110.39	44(6.1)	255.773	23(4.3)	236.674	48(7.3)	245	8(5.1)	62.25			Severe sub-health	Moderate sub-health	-31.510	21.8288			Severe sub-health	Moderate sub-health	-5.6	20.0073			Severe sub-health	Moderate sub-health	-43.804	19.6634			Severe sub-health	Moderate sub-health	-29.296	10.4351
	Moderate sub-health	755(36.6)	904.39	262(36.6)	324.126	207(38.9)	228.884	254(38.7)	296.886	32(20.3)	53.1875				Mild sub-health	-25.792	23.7298				Mild sub-health	-55.44	21.8739				Mild sub-health	-76.669**	21.509				Mild sub-health	-24.126	10.6057
	Severe sub-health	123(6.0)	787.83	167(23.3)	386.599	121(22.7)	276.335	189(28.8)	378.524	37(23.4)	68				Health	-65.485*	23.1607				Health	-58.381	21.2133				Health	-107.129**	22.6093				Health	-31.642*	9.92694
	Illness	87(4.2)	657.77	216(30.2)	417.933	164(30.8)	317.625	128(19.5)	387.504	76(48.1)	100.164			Moderate sub-health	Mild sub-health	-5.718	16.6968			Moderate sub-health	Mild sub-health	-49.84**	14.9131			Moderate sub-health	Mild sub-health	-32.864	15.4304			Moderate sub-health	Mild sub-health	-5.170	7.33807
	Total	2063(100)		716(100）		532(100)		657(100)		158(100)					Health	-33.974	15.8776				Health	-52.781**	13.9261				Health	-63.325**	16.9303				Health	-2.346	6.31746
	Kruskal-Wallis H	170.634		54.55		35.694		58.791		33.177				Mild sub-health	Health	-39.692	18.4039			Mild sub-health	Health	-2.941	16.4958			Mild sub-health	Health	-30.46	19.0427			Mild sub-health	Health	-7.516	6.59547
	p value	0		4.03747e-11		3.34463e-07		5.20561e-12		1.0989e-06				Note: *p<0.05 (Significance values have been adjusted by the Bonferroni correction for multiple tests.)						Note: **p<0.01, *p<0.05 (Significance values have been adjusted by the Bonferroni correction for multiple tests.)						Note: **p<0.01, *p<0.05 (Significance values have been adjusted by the Bonferroni correction for multiple tests.)						Note: *p<0.05 (Significance values have been adjusted by the Bonferroni correction for multiple tests.)
	physical health status
	Health	726(35.2)	1180.01	24(3.4)	238.521	18(3.4)	255.889	32(4.9)	226.844	5(3.2)	40.2
	Mild sub-health	528(25.6)	1081.64	40(5.6)	238.5	28(5.3)	194.679	52(7.9)	224.038	7(4.4)	49			EQ-5D-5L utility score						EQ-5D-5L utility score						EQ-5D-5L utility score						EQ-5D-5L utility score
	Moderate sub-health	603(29.2)	915.57	220(30.7)	327.973	155(29.1)	231.977	197(30.0）	303.731	31(19.6)	49.1774			Eastern region						Central region						Western region						Northeast region
	Severe sub-health	127(6.2)	703.97	181(25.3)	372.82	126(23.7)	283.512	189(28.8)	345.878	32(20.3)	82.1719			Pairwise comparisons of EQ-5D-5L utility score in known groups divided by social health status						Pairwise comparisons of EQ-5D-5L utility score in known groups divided by social health status						Pairwise comparisons of EQ-5D-5L utility score in known groups divided by social health status						social health status: Multiple comparisons are not performed because the overall test does not show significant differences across samples.
	Illness	79(3.8)	756	251(35.1)	405.526	205(38.5)	292.888	187(28.5)	385.23	83(52.5)	94.7349			Different health status groups		Test Statistic	Std. Error			Different health status groups		Test Statistic	Std. Error			Different health status groups		Test Statistic	Std. Error
	Total	2063(100)		716(100)		532(100)		657(100)		158(100)				I	J					I	J					I	J
	Kruskal-Wallis H	130.167		41.438		22.079		47.566		30.665				Illness	Severe sub-health	-28.392	32.5324			Illness	Severe sub-health	-37.543	31.0288			Illness	Severe sub-health	-2.870	26.8384
	p value	0		2.18106e-08		0.00019332		1.16219e-09		3.58245e-06					Moderate sub-health	-19.814	26.9307				Moderate sub-health	-60.041	27.8265				Moderate sub-health	-27.556	22.2941
	mental health status														Mild sub-health	-34.140	28.2037				Mild sub-health	-81.303*	28.6057				Mild sub-health	-49.528	23.6299
	Health	488(23.7)	1241.48	24(3.4)	227.938	21(3.9)	209.929	50(7.6)	229.5	3(1.9)	13.1667				Health	-44.225	28.7284				Health	-102.563**	29.353				Health	-59.991	26.6921
	Mild sub-health	438(21.2)	1136.45	73(10.2)	267.911	49(9.2)	204.786	74(11.3)	266.277	12(7.6)	59.4583			Severe sub-health	Moderate sub-health	-48.206	22.8333			Severe sub-health	Moderate sub-health	-22.498	18.4056			Severe sub-health	Moderate sub-health	-30.426	19.4877
	Moderate sub-health	83140.3)	952.33	289(40.4)	347.524	223(41.9)	241.695	279(42.5)	302.995	40(25.3)	60.6				Mild sub-health	-62.532	24.3217				Mild sub-health	-43.761	19.5637				Mild sub-health	-52.397	21.0027
	Severe sub-health	208(10.1)	796.18	152(21.2)	384.773	107(20.1)	289.776	144(21.9)	391.076	35(22.2)	73.2286				Health	-72.617*	24.9283				Health	-65.02*	20.6411				Health	-62.861	24.3969
	Illness	98(4.8)	698.16	178(24.9)	408.64	132(24.8)	321.447	110(16.7)	401.118	68(43.0)	100.309			Moderate sub-health	Mild sub-health	-14.325	16.0765			Moderate sub-health	Mild sub-health	-21.263	13.9378			Moderate sub-health	Mild sub-health	-21.972	14.7595
	Total	2063(100)		716(100)		532(100)		657(100)		158					Health	-24.411	16.9802				Health	-42.522	15.4135				Health	-32.435	19.2857
	Kruskal-Wallis H	155.853		38.466		36.662		59.591		31.108				Mild sub-health	Health	-10.085	18.9344			Mild sub-health	Health	-21.259	16.7795			Mild sub-health	Health	-10.464	20.8154
	p value	0		8.97946e-08		2.11399e-07		3.53595e-12		2.90936e-06				Note: *p<0.05 (Significance values have been adjusted by the Bonferroni correction for multiple tests.)						Note: **p<0.01, *p<0.05 (Significance values have been adjusted by the Bonferroni correction for multiple tests.)						Note: All p values >0.05 (Significance values have been adjusted by the Bonferroni correction for multiple tests).
	social health status
	Health	367(17.8)	1237.3	44(6.1)	273.83	23(4.3)	169.804	54(8.2)	277.111	6(3.8)	33.75
	Mild sub-health	510(24.7)	1061.11	65(9.1)	286.508	61(11.5)	220.615	75(11.4)	244.06	10(6.3)	61
	Moderate sub-health	848(41.1)	1020.05	295(41.2)	341.697	214(40.2)	270.827	289(44.0)	334.567	50(31.6)	75.27			EQ-VAS score						EQ-VAS score						EQ-VAS score						EQ-VAS score
	Severe sub-health	211(10.2)	805.94	169(23.6)	371.391	135(25.4)	269.444	162(24.7)	352.167	44(27.8)	72.5114			Eastern region						Central region						Western region						Northeast region
	Illness	127(6.2)	777.21	143(20.0)	436.706	99(18.6)	303.869	77(11.7)	378.487	48(30.4)	99.8854			Pairwise comparisons of EQ-VAS score in known groups divided by overall health status						Pairwise comparisons of EQ-VAS score in known groups divided by overall health status						Pairwise comparisons of EQ-VAS score in known groups divided by overall health status						Pairwise comparisons of EQ-VAS score in known groups divided by overall health status
	Total	2063(100)		716(100)		532(100)		657(100)		158(100)				Different health status groups		Test Statistic	Std. Error			Different health status groups		Test Statistic	Std. Error			Different health status groups		Test Statistic	Std. Error			Different health status groups		Test Statistic	Std. Error
	Kruskal-Wallis H	101.237		39.5		21.062		27.529		19.204				I	J					I	J					I	J					I	J
	p value	0		5.49038e-08		0.00030777		1.55381e-05		0.000716614				Illness	Severe sub-health	-45.569	49.7874			Illness	Severe sub-health	-34.997	48.6307			Illness	Severe sub-health	-38.618	40.78			Illness	Severe sub-health	-15.75	25.6815
															Moderate sub-health	-113.922	41.1638				Moderate sub-health	-27.207	38.3604				Moderate sub-health	-90.504	32.6658				Moderate sub-health	-6.687	21.663
															Mild sub-health	-176.395	42.2435				Mild sub-health	-74.658	39.3814				Mild sub-health	-172.142*	33.3888				Mild sub-health	-21.5	21.4643
															Health	-207.729	41.5713				Health	-115.948*	38.7402				Health	-181.122*	34.695				Health	-53.664	20.7983
														Severe sub-health	Moderate sub-health	-68.353	33.1805			Severe sub-health	Moderate sub-health	-7.790	33.4182			Severe sub-health	Moderate sub-health	-51.886	29.5581			Severe sub-health	Moderate sub-health	-9.062	17.8069
															Mild sub-health	-130.826**	34.5108				Mild sub-health	-39.661	34.5854				Mild sub-health	-133.524*	30.3552				Mild sub-health	-5.75	17.5646
															Health	-162.160**	33.6847				Health	-80.951	33.8535				Health	-142.504*	31.7864				Health	-37.914	16.7443
														Moderate sub-health	Mild sub-health	-62.473*	20.1659			Moderate sub-health	Mild sub-health	-47.451	17.3991			Moderate sub-health	Mild sub-health	-81.638*	18.0411			Moderate sub-health	Mild sub-health	-14.812	10.8749
															Health	-93.807**	18.717				Health	-88.741**	15.8946				Health	-90.618*	20.3573				Health	-46.977*	9.4931
														Mild sub-health	Health	-31.334	20.9852			Mild sub-health	Health	-41.29	18.2212			Mild sub-health	Health	-8.980	21.4983			Mild sub-health	Health	-32.164*	9.03046
														Note: **p<0.01, *p<0.05 (Significance values have been adjusted by the Bonferroni correction for multiple tests.)						Note: **p<0.01, *p<0.05 (Significance values have been adjusted by the Bonferroni correction for multiple tests.)						Note: *p<0.01, and the remaining p values are all greater than 0.05 (Significance values have been adjusted by the Bonferroni correction for multiple tests.)						Note: *p<0.01, and the remaining p values are all greater than 0.05 (Significance values have been adjusted by the Bonferroni correction for multiple tests.)
														EQ-VAS score						EQ-VAS score						EQ-VAS score						EQ-VAS score
														Eastern region						Central region						Western region						Northeast region
														Pairwise comparisons of EQ-VAS score in known groups divided by physical health status						Pairwise comparisons of EQ-VAS score in known groups divided by physical health status						Pairwise comparisons of EQ-VAS score in known groups divided by physical health status						Pairwise comparisons of EQ-VAS score in known groups divided by physical health status
														Different health status groups		Test Statistic	Std. Error			Different health status groups		Test Statistic	Std. Error			Different health status groups		Test Statistic	Std. Error			Different health status groups		Test Statistic	Std. Error
														I	J					I	J					I	J					I	J
														Illness	Severe sub-health	-0.021	52.5839			Illness	Severe sub-health	-61.21	45.9338			Illness	Severe sub-health	-2.805	42.1962			Illness	Severe sub-health	-8.800	26.3776
															Moderate sub-health	-89.452	43.7801				Moderate sub-health	23.911	37.8608				Moderate sub-health	-76.887	35.7948				Moderate sub-health	-8.977	21.7102
															Mild sub-health	-134.300*	44.2416				Mild sub-health	-27.623	38.3114				Mild sub-health	-119.034*	35.9005				Mild sub-health	-41.972	21.663
															Health	-167.005**	43.5134				Health	-36.999	37.3773				Health	-158.386*	35.9283				Health	-54.535	20.7441
														Severe sub-health	Moderate sub-health	-89.473	35.0061			Severe sub-health	Moderate sub-health	-37.299	31.2212			Severe sub-health	Moderate sub-health	-79.692	29.2803			Severe sub-health	Moderate sub-health	-0.177	18.8512
															Mild sub-health	-134.320**	35.5816				Mild sub-health	-88.833	31.7662				Mild sub-health	-121.84*	29.4094				Mild sub-health	-33.172	18.7969
															Health	-167.026**	34.672				Health	-98.209*	30.6331				Health	-161.191*	29.4433				Health	-45.735	17.7301
														Moderate sub-health	Mild sub-health	-44.848	20.4371			Moderate sub-health	Mild sub-health	-51.534*	18.2377			Moderate sub-health	Mild sub-health	-42.147	19.1223			Moderate sub-health	Mild sub-health	-32.994*	11.3525
															Health	-77.553**	18.8088				Health	-60.91**	16.1837				Health	-81.499*	19.1744				Health	-45.557**	9.48223
														Mild sub-health	Health	-32.705	19.8593			Mild sub-health	Health	-9.376	17.2116			Mild sub-health	Health	-39.352	19.371			Mild sub-health	Health	-12.563	9.37374
														Note: **p<0.01, *p<0.05 (Significance values have been adjusted by the Bonferroni correction for multiple tests.)						Note: **p<0.01, *p<0.05 (Significance values have been adjusted by the Bonferroni correction for multiple tests.)						Note: *p<0.01, and the remaining p values are all greater than 0.05 (Significance values have been adjusted by the Bonferroni correction for multiple tests.)						Note: **p<0.01, *p<0.05 (Significance values have been adjusted by the Bonferroni correction for multiple tests.)
														EQ-VAS score						EQ-VAS score						EQ-VAS score						EQ-VAS score
														Eastern region						Central region						Western region						Northeast region
														Pairwise comparisons of EQ-VAS score in known groups divided by mental health status						Pairwise comparisons of EQ-VAS score in known groups divided by mental health status						Pairwise comparisons of EQ-VAS score in known groups divided by mental health status						Pairwise comparisons of EQ-VAS score in known groups divided by mental health status
														Different health status groups		Test Statistic	Std. Error			Different health status groups		Test Statistic	Std. Error			Different health status groups		Test Statistic	Std. Error			Different health status groups		Test Statistic	Std. Error
														I	J					I	J					I	J					I	J
														Illness	Severe sub-health	-39.973	47.9201			Illness	Severe sub-health	-5.143	39.6561			Illness	Severe sub-health	-36.777	34.3811			Illness	Severe sub-health	-46.292	29.0785
															Moderate sub-health	-119.587	43.263				Moderate sub-health	-31.766	34.7057				Moderate sub-health	-73.495	28.8417				Moderate sub-health	-47.433	26.9663
															Mild sub-health	-156.835**	44.733				Mild sub-health	-79.8471	36.2888				Mild sub-health	-161.576*	30.8279				Mild sub-health	-60.062	27.1004
															Health	-180.703**	44.2852				Health	-111.518*	35.7205				Health	-171.618*	32.0323				Health	-87.142*	26.5762
														Severe sub-health	Moderate sub-health	-79.613*	26.6773			Severe sub-health	Moderate sub-health	-36.909	23.9885			Severe sub-health	Moderate sub-health	-36.717	24.5572			Severe sub-health	Moderate sub-health	-1.142	14.8272
															Mild sub-health	-116.862**	29.0006				Mild sub-health	-84.990*	26.2265				Mild sub-health	-124.799*	26.8622				Mild sub-health	-13.77	15.0696
															Health	-140.729**	28.3051				Health	-116.661	25.4345				Health	-134.841*	28.2362				Health	-40.85*	14.1052
														Moderate sub-health	Mild sub-health	-37.249	20.4055			Moderate sub-health	Mild sub-health	-48.081	17.8806			Moderate sub-health	Mild sub-health	-88.082*	19.2707			Moderate sub-health	Mild sub-health	-12.628	10.4266
															Health	-61.116*	19.4043				Health	-79.752**	16.6972				Health	-98.123*	21.144				Health	-39.709**	8.97647
														Mild sub-health	Health	-23.867	22.4918			Mild sub-health	Health	-31.671	19.7783			Mild sub-health	Health	-10.042	23.782			Mild sub-health	Health	-27.08*	9.37148
														Note: **p<0.01, *p<0.05 (Significance values have been adjusted by the Bonferroni correction for multiple tests.)						Note: **p<0.01, *p<0.05 (Significance values have been adjusted by the Bonferroni correction for multiple tests.)						Note: *p<0.01, and the remaining p values are all greater than 0.05 (Significance values have been adjusted by the Bonferroni correction for multiple tests.)						Note: **p<0.01, *p<0.05 (Significance values have been adjusted by the Bonferroni correction for multiple tests.)
														EQ-VAS score						EQ-VAS score						EQ-VAS score						EQ-VAS score
														Eastern region						Central region						Western region						Northeast region
														Pairwise comparisons of EQ-VAS score in known groups divided by social health status						Pairwise comparisons of EQ-VAS score in known groups divided by social health status						Pairwise comparisons of EQ-VAS score in known groups divided by social health status						Pairwise comparisons of EQ-VAS score in known groups divided by social health status
														Different health status groups		Test Statistic	Std. Error			Different health status groups		Test Statistic	Std. Error			Different health status groups		Test Statistic	Std. Error			Different health status groups		Test Statistic	Std. Error
														I	J					I	J					I	J					I	J
														Illness	Severe sub-health	-12.678	39.7584			Illness	Severe sub-health	-50.81	37.2031			Illness	Severe sub-health	-33.051	33.5179			Illness	Severe sub-health	-27.25	23.2628
															Moderate sub-health	-67.867	32.9125				Moderate sub-health	-101.023*	33.3635				Moderate sub-health	-57.456	27.8427				Moderate sub-health	-41.52	19.4631
															Mild sub-health	-97.561*	34.4682				Mild sub-health	-99.64*	34.2978				Mild sub-health	-75.055	29.5109				Mild sub-health	-38.761	19.6047
															Health	-162.877**	35.1095				Health	-134.064**	35.1939				Health	-101.376*	33.3352				Health	-66.135**	19.5065
														Severe sub-health	Moderate sub-health	-55.189	27.905			Severe sub-health	Moderate sub-health	-50.212	22.068			Severe sub-health	Moderate sub-health	-90.507**	24.3378			Severe sub-health	Moderate sub-health	-14.27	15.6052
															Mild sub-health	-84.883*	29.724				Mild sub-health	-48.83	23.4566				Mild sub-health	-108.107**	26.2299				Mild sub-health	-11.511	15.7815
															Health	-150.199**	30.4653				Health	-83.254**	24.7483				Health	-134.427**	30.4688				Health	-38.885	15.6593
														Moderate sub-health	Mild sub-health	-29.694	19.6473			Moderate sub-health	Mild sub-health	-1.383	16.7112			Moderate sub-health	Mild sub-health	-17.599	18.4328			Moderate sub-health	Mild sub-health	-2.759	9.31174
															Health	-95.01	20.7518				Health	-33.041	18.4806				Health	-43.919	24.0855				Health	-24.615	9.10302
														Mild sub-health	Health	-65.316*	23.1401			Mild sub-health	Health	-34.424	20.1183			Mild sub-health	Health	-26.32	25.996			Mild sub-health	Health	-27.374*	9.40211
														Note: **p<0.01, *p<0.05 (Significance values have been adjusted by the Bonferroni correction for multiple tests.)						Note: **p<0.01, *p<0.05 (Significance values have been adjusted by the Bonferroni correction for multiple tests.)						Note: **p<0.01, *p<0.05 (Significance values have been adjusted by the Bonferroni correction for multiple tests.)						Note: **p<0.01, *p<0.05 (Significance values have been adjusted by the Bonferroni correction for multiple tests.)
